# Supplementary material for: Postsurgical Otolaryngology Emergencies: A Simulation to Improve Multidisciplinary Patient Care During Rare, Critical Situations
Source: MedEdPORTAL. 2026 Jun 23;22:11612. doi: 10.15766/mep_2374-8265.11612 (PMC13287035; doi:10.15766/mep_2374-8265.11612)
Supplement: Supplementary file 1 — Scenario 1 Objectives.docxScenario 2 Objectives.docxScenario 1 Case.docxScenario 2 Case.docxScenario 1 Debrief.docxScenario 2 Debrief.docxPre- and Postsimulation Survey.docx [file mep_2374-8265.11612-s001.zip]

Archive with 8 entries (8 files):
- B. Scenario 2 Objectives.docx
- C. Scenario 1 Case.docx
- D. Scenario 2 Case.docx
- E. Scenario 1 Debrief.docx
- F. Scenario 2 Debrief.docx
- G. Pre- and Postsimulation Survey.docx
- A. Scenario 1 Objectives.docx
- _Educational Summary Report_11612.pdf
